# Supplementary material for: De novo genome assembly of the Edwardsiid anthozoan Edwardsia elegans
Source: G3 (Bethesda). 2025 Jan 24;15(4):jkaf011. doi: 10.1093/g3journal/jkaf011 (PMC12053456; doi:10.1093/g3journal/jkaf011)
Supplement: jkaf011_Supplementary_Data [file jkaf011_supplementary_data.zip]

Archive with 2 entries (2 files):
- Supplemental_Material_G3-2024-405616.csv
- Supplemental_Table_S1_G3-2024-405616.xlsx
