# Supplementary material for: De novo genome assembly of the Edwardsiid anthozoan Edwardsia elegans
Source: G3 (Bethesda). 2025 Jan 24;15(4):jkaf011. doi: 10.1093/g3journal/jkaf011 (PMC12053456; doi:10.1093/g3journal/jkaf011)
Supplement: jkaf011_Supplementary_Data [file jkaf011_supplementary_data.zip › Supplemental_Material_G3-2024-405616.csv]

miRDeep2 score	estimated signal-to-noise	excision gearing
10	4.2	4
9	4.2	4
8	4.2	4
7	4.1	4
6	4	4
5	3.9	4
4	4	4
3	3.9	4
2	5	4
1	5.1	4
0	2.3	4
-1	1.2	4
-2	0.9	4
-3	0.9	4
-4	0.9	4
-5	0.9	4
-6	0.9	4
-7	0.9	4
-8	0.9	4
-9	0.9	4
-10	1	4
novel miRNAs predicted by miRDeep2
provisional id	miRDeep2 score	estimated probability that the miRNA candidate is a true positive	rfam alert	total read count	mature read count	loop read count	star read count	significant randfold p-value	miRBase miRNA	example miRBase miRNA with the same seed	UCSC browser	NCBI blastn	consensus mature sequence	consensus star sequence	consensus precursor sequence	precursor coordinate
ctg_1049_19249	382098.4		-	749468	745082	0	4386	yes	-	-	-	-	acccguagauccgaacuugugg	acagguuccuuucuacggauca	acccguagauccgaacuuguggcuuguuuaucaccacagguuccuuucuacggauca	ctg_1049:4366..4423:-
ctg_1001_18853	105981.9		-	207876	207221	0	655	yes	-	-	-	-	aaagaaguacaagugguaggg	cugcugccugugcuucuauca	cugcugccugugcuucuaucacauucacugaugaaagaaguacaagugguaggg	ctg_1001:95302..95356:+
ctg_0387_10320	46830.6		-	91855	91658	0	197	yes	-	-	-	-	uuugaaagcuguaugacaucagc	uggugccauagaagguucaaaac	uggugccauagaagguucaaaacuuuaaguuuugaaagcuguaugacaucagc	ctg_0387:198297..198350:-
ctg_0223_7075	41909.1		-	82201	81945	0	256	yes	-	-	-	-	uuaaggucucgauguauaaugc	auuauacaucagacuuuaggc	auuauacaucagacuuuaggcuuugaguuuaaggucucgauguauaaugc	ctg_0223:187105..187155:+
ctg_0054_1973	35992.4		-	70595	69910	0	685	yes	-	-	-	-	uuucaaaugucuacugauggaa	uaucaguggauauuuguaauag	uuucaaaugucuacugauggaauugaguucuaucaguggauauuuguaauag	ctg_0054:175947..175999:-
ctg_1694_24985	15168.9		-	29751	27452	0	2299	yes	-	-	-	-	uacgcgaucccuagguuaccau	uuaaccuuggaauugcgugac	uacgcgaucccuagguuaccauuucaaguguuaaccuuggaauugcgugac	ctg_1694:15467..15518:-
ctg_0211_6776	13623.7		-	26720	26380	0	340	yes	-	-	-	-	uuaagcuauucacauggaaagcu	uuuccacgucaauaguuuacu	uuaagcuauucacauggaaagcuuucaagcuuuccacgucaauaguuuacu	ctg_0211:22921..22972:+
ctg_0126_4455	13399.8		-	26281	25446	0	835	yes	-	-	-	-	uaauacuucaaaaucucauugg	aaugauauuuugaaguauucuu	aaugauauuuugaaguauucuugucacaauaauacuucaaaaucucauugg	ctg_0126:213544..213595:+
ctg_1663_24764	12155.9		-	23841	20132	0	3709	yes	-	-	-	-	ucuccagguacuauagguguaaa	acaccuaaaguaaauggagca	acaccuaaaguaaauggagcauaaauuuuauucuccagguacuauagguguaaa	ctg_1663:57188..57242:-
ctg_1663_24756	10419.7		-	20437	20132	0	305	yes	-	-	-	-	ucuccagguacuauagguguaaa	aacuccuaaaguaaauggagca	aacuccuaaaguaaauggagcauaaacuuuauucuccagguacuauagguguaaa	ctg_1663:56567..56622:-
ctg_6024_38964	9552		-	18733	14510	0	4223	yes	-	-	-	-	uaauacuuuaaaaucugauugg	aaugagauuuugaaguauucu	aaugagauuuugaaguauucuuguuacaauaauacuuuaaaaucugauugg	ctg_6024:1504..1555:+
ctg_0126_4453	9252.6		-	18147	13924	0	4223	yes	-	-	-	-	caauacuuuaaaaucugauugc	aaugagauuuugaaguauucu	aaugagauuuugaaguauucuuguuacaacaauacuuuaaaaucugauugc	ctg_0126:212951..213002:+
ctg_0854_17322	8475.6		-	16623	16148	0	475	yes	-	-	-	-	uuuuuuagcccgcggaaguugu	agcuuucgaugguuagaaaauc	agcuuucgaugguuagaaaauccuuagugauuuuuuagcccgcggaaguugu	ctg_0854:29493..29545:-
ctg_0933_18014	6623.4		-	12990	12926	0	64	yes	-	-	-	-	uagcauaacauuguaagagauu	ccucuuuacauuguugugcuguc	uagcauaacauuguaagagauuuuuauaaccucuuuacauuguugugcuguc	ctg_0933:92431..92483:+
ctg_0311_8983	5962.5		-	11692	11657	0	35	yes	-	-	-	-	uaauguuccugcuuguuccug	ggaacaagcaggaauauuac	uaauguuccugcuuguuccuguuuaucaggaacaagcaggaauauuac	ctg_0311:219268..219316:-
ctg_1976_27457	4684.5		-	9197	5226	2524	1447	no	-	-	-	-	caccgcccgucgcuacua	cggcaacggagcagugga	caccgcccgucgcuacuacgauugaaugguuuagugaggccuccugauuggcgccaccacccggcaacggagcagugga	ctg_1976:11171..11250:-
ctg_1663_24758	3726.4		-	7306	7220	0	86	yes	-	-	-	-	uaaacucuccaucugaauuucau	ugaagguuagaggagaguuugaa	ugaagguuagaggagaguuugaagucauuuuaaacucuccaucugaauuucau	ctg_1663:56700..56753:-
ctg_5022_38018	3500.9		-	6872	1500	5367	5	no	-	-	-	-	gauucagccggcugguggg	guccgucgcacuucucgc	gauucagccggcuggugggguuuggcgugugguuugcggaucugaauggaccgcggccgcucgguuuguccuuguccgucgcacuucucgc	ctg_5022:4209..4300:+
ctg_0374_10132	2940.8		-	5766	5592	0	174	yes	-	-	-	-	uauauuguacgacucucaucgu	cgaugggggacguacaguagaca	cgaugggggacguacaguagacacuguagauguauauuguacgacucucaucgu	ctg_0374:175541..175595:-
ctg_1389_22564	2751		-	5404	5394	0	10	no	-	-	-	-	auaccgugccguuggggu	cccugaaaauggauggcg	cccugaaaauggauggcgucaagcgucgcauauaccgugccguuggggu	ctg_1389:1984..2033:-
ctg_1045_19184	2290.2		-	4500	1170	3311	19	no	-	-	-	-	uacaagaguccuccagugg	uauaagaguccuccaguggu	uauaagaguccuccagugguacaagaguccuccagugguacaagaguccuccagugguacauuugaguccucuagugguacaagaguccuccagugg	ctg_1045:21432..21529:-
ctg_1663_24760	2263.9		-	4438	4352	0	86	yes	-	-	-	-	ucaauucaccaucugauuuucau	ugaagguuagaggagaguuugaa	ugaagguuagaggagaguuugaagucacuuucaauucaccaucugauuuucau	ctg_1663:56868..56921:-
ctg_0455_11411	1445.4		-	2833	1868	0	965	yes	-	-	-	-	gaagcuauacgaaugccagca	uugacauucauaugucuuuauu	gaagcuauacgaaugccagcaauuaacgcuguugacauucauaugucuuuauu	ctg_0455:172111..172164:-
ctg_0024_979	1348.3		-	2642	2635	0	7	yes	-	-	-	-	uuugcuaguugcuuuugucccgc	gggauaaaacagcuaacaagu	gggauaaaacagcuaacaaguguuuaucauuugcuaguugcuuuugucccgc	ctg_0024:126689..126741:+
ctg_0455_11409	1340.7		-	2627	1662	0	965	yes	-	-	-	-	agaggccauaugaaugccagca	uugacauucauaugucuuuauu	agaggccauaugaaugccagcauuuuacacuguugacauucauaugucuuuauu	ctg_0455:171890..171944:-
ctg_2405_30134	945.4		-	1878	1876	1	1	no	-	-	-	-	gcaaguugcaaggaugauggugg	gcggaagcauauugcaggggaguuc	gcaaguugcaaggaugaugguggagaaaagaggggaaggacgcggaagcauauugcaggggaguuc	ctg_2405:36503..36569:+
ctg_0455_11413	902.6		-	1767	1662	0	105	yes	-	-	-	-	agaggccauaugaaugccagca	uuggcauucauaugucuuuauu	agaggccauaugaaugccagcauuuaacgcuguuggcauucauaugucuuuauu	ctg_0455:172535..172589:-
ctg_0571_13497	800		-	1571	1251	0	320	yes	-	-	-	-	uagccuaccacuguuuccuaga	uaggcaaccguaguauucuguu	uaggcaaccguaguauucuguuacuaugguaauagccuaccacuguuuccuaga	ctg_0571:116134..116188:+
ctg_0387_10322	748.9		-	1521	1506	0	15	no	-	-	-	-	cauggcuuaucugagagac	uuucaaugaugaaaguuc	uuucaaugaugaaaguuccaauggaauuaccguaugaaucaucuguguauacucuaucauggcuuaucugagagac	ctg_0387:203343..203419:-
ctg_1331_21988	619.7		-	1232	1202	29	1	no	-	-	-	-	aggaauaccucaggaagaugauga	gucgcugaccugauggacaucgag	aggaauaccucaggaagaugaugaaaacacaaaugaaauuguuugccaggucgcugaccugauggacaucgag	ctg_1331:60596..60669:+
ctg_1729_25199	570		-	1138	1136	0	2	no	-	-	-	-	uauggaacaagguguugcacaggua	aucugguucagacuuuaaagcaau	uauggaacaagguguugcacagguaccaugaucugguucagacuuuaaagcaau	ctg_1729:6586..6640:-
ctg_2782_32065	535.2		-	1063	1036	9	18	no	-	-	-	-	ccguugugcaguagaacauugca	caaugaaauacugaagucaacug	caaugaaauacugaagucaacuggacuuaguauuggccagauugcccggauccguugugcaguagaacauugca	ctg_2782:17589..17663:+
ctg_1905_26917	532.2		-	1053	1035	0	18	no	-	-	-	-	ccguugugcaguagaacauugca	caaugaaauacugaagucaacug	caaugaaauacugaagucaacuggacuuaguauuggccagauugcccggguccguugugcaguagaacauugca	ctg_1905:39635..39709:+
ctg_1978_27558	523.2		-	1035	980	0	55	no	-	-	-	-	uaagcucggagcauacuuucaca	agaaaauauucgcugagcuuguu	uaagcucggagcauacuuucacacuuuagaugagaaaauauucgcugagcuuguu	ctg_1978:24190..24245:+
ctg_0144_4966	496.1		-	984	965	0	19	no	-	-	-	-	guuaaugcucaugaugguuggaccc	aauguagauauugugcgugu	aauguagauauugugcguguucuuguuucuacuucagcugacguuaaugcucaugaugguuggaccc	ctg_0144:71339..71406:-
ctg_1371_22419	473.4		-	947	335	83	529	no	-	-	-	-	auuuuaagucugaguggu	ccacugugaugacuagaauaau	ccacugugaugacuagaauaaucccagcucgcuuugagccauuggcguugaagagaacauguucuauuuuaagucugaguggu	ctg_1371:57085..57168:+
ctg_0368_10016	301.2		-	604	602	0	2	no	-	-	-	-	cuccuaugaugacaauaagcuccc	cagcuguguugucgucaag	cagcuguguugucgucaaggugagauuaaguugcagcuuguuuaugaugaucucuuauaucaaacaaacuccuaugaugacaauaagcuccc	ctg_0368:23243..23335:-
ctg_0120_4190	258.7		-	507	504	2	1	yes	-	-	-	-	cuugaauucagucugacagac	aaucuagacuggauuuuagagcugcu	aaucuagacuggauuuuagagcugcuucaacauggaagcuguuuaucuugaauucagucugacagac	ctg_0120:169557..169624:-
ctg_0642_14591	244.9		-	480	464	0	16	yes	-	-	-	-	aaaugugcuaggccaagcaaagg	uuugcaaggugacauaaacc	aaaugugcuaggccaagcaaaggccuauuugaggccuuugcaaggugacauaaacc	ctg_0642:99481..99537:-
ctg_5718_38642	140.1		-	273	272	0	1	yes	-	-	-	-	uaucagcuagaaggggaaau	uucuucuucucucagauaacgu	uucuucuucucucagauaacguuuuuauaacguuaucagcuagaaggggaaau	ctg_5718:4957..5010:-
ctg_0328_9165	117.6		-	231	228	0	3	yes	-	-	-	-	auuugauugcugugaucugguuu	ccagaccucagucgucaaacgu	ccagaccucagucgucaaacgucuuggaacauuugauugcugugaucugguuu	ctg_0328:145652..145705:+
ctg_2076_28264	89.7		-	189	186	0	3	no	-	-	-	-	aguuuuacgagacggcggugug	aaucagccaucaugcaggau	aaucagccaucaugcaggauaugccaacugguaguuuuacgagacggcggugug	ctg_2076:14966..15020:-
ctg_0108_3813	62.6		-	142	140	0	2	no	-	-	-	-	acacauuauaugggcaaauugug	aucuugccaaguuuauugaagag	aucuugccaaguuuauugaagagagaucgaccguugcuaacacauuauaugggcaaauugug	ctg_0108:205259..205321:+
ctg_0804_16699	62.4		-	142	140	0	2	no	-	-	-	-	acacauuauaugggcaaauugug	aucuugccaaguuuauugaagag	aucuugccaaguuuauugaagagagaucgaccguugcuaacacauuauaugggcaaauugug	ctg_0804:59262..59324:+
ctg_0135_4664	58.3		-	112	107	0	5	yes	-	-	-	-	uagacaacuagcgauauaagug	ucuguaucucuaucugucucuc	ucuguaucucuaucugucucucuaucuacgauagacaacuagcgauauaagug	ctg_0135:72021..72074:-
ctg_0839_17172	50.7		-	112	92	19	1	no	-	-	-	-	ggggguguagcucagugg	guggucaucuccaaaaua	ggggguguagcucagugguuaaacguccgcuuugcaugcggaaggcccguggucaucuccaaaaua	ctg_0839:133746..133812:+
ctg_1277_21441	43.7		-	92	26	0	66	no	-	-	-	-	gugguccuuagcugcugucauag	uacaugcugacaguagaggacaucua	uacaugcugacaguagaggacaucuaccuugugaaacaaugcacagauagugguccuuagcugcugucauag	ctg_1277:84936..85008:-
ctg_2876_32470	37.7		-	71	37	0	34	yes	-	-	-	-	cuggcgaugaauaaugaccg	ucauuauucaucgccagac	ucauuauucaucgccagacaauuugucuggcgaugaauaaugaccg	ctg_2876:28989..29035:-
ctg_0949_18148	35.6		-	81	79	0	2	no	-	-	-	-	augcaacuaagacaggucggcug	uguccgugccucacucaguugca	augcaacuaagacaggucggcugauuauugugauaucuguccgugccucacucaguugca	ctg_0949:59006..59066:+
ctg_1703_25027	31.8		-	60	54	0	6	yes	-	-	-	-	uuguagaauaaucuccaaga	gagaggauuauucuacaauau	uuguagaauaaucuccaagacgauguugagaggauuauucuacaauau	ctg_1703:3189..3237:-
ctg_0176_5775	27.5		-	55	37	0	18	yes	-	-	-	-	uaauagaguaaugaaugaucuu	uuucauuguuauucuauuuag	uaauagaguaaugaaugaucuuaucuuucaauuucauuguuauucuauuuag	ctg_0176:229822..229874:-
ctg_0289_8723	24.1		-	56	55	0	1	no	-	-	-	-	uuggaucgcauggagaaggaggg	ccuaaaaccagcaguugaagcaga	ccuaaaaccagcaguugaagcagaguuggaucgcauggagaaggaggg	ctg_0289:50866..50914:+
ctg_3454_34625	24.1		-	56	55	0	1	no	-	-	-	-	uuggaucgcauggagaaggaggg	ccuaaaaccagcaguugaagcaga	ccuaaaaccagcaguugaagcagaguuggaucgcauggagaaggaggg	ctg_3454:13118..13166:+
ctg_1024_19052	21.9		-	56	12	10	34	no	-	-	-	-	cgguaaugcagguuugaccgacga	uucgcaaaagccgugacagccucccuuu	uucgcaaaagccgugacagccucccuuuuuaaaguaucgaagcgagugcuuaaggcgauagucgguaaugcagguuugaccgacga	ctg_1024:96851..96937:-
ctg_0138_4749	19.1		-	33	31	0	2	yes	-	-	-	-	uuagucuacguagguccacaaag	uuguggaccuacguagacuaaau	uuguggaccuacguagacuaaauuuauuaauguauuuagucuacguagguccacaaag	ctg_0138:135138..135196:+
ctg_0813_16900	18.2		-	32	28	0	4	yes	-	-	-	-	uuaagggacaacguaacaagaa	cuuguuacguuuuugucccuuaacg	cuuguuacguuuuugucccuuaacgccgucauugcguuaagggacaacguaacaagaa	ctg_0813:10253..10311:-
ctg_0147_5037	16.4		-	39	27	0	12	no	-	-	-	-	uccugugagaucugcggcgacgag	cugcuucagaugcuucucggaugcg	cugcuucagaugcuucucggaugcgcaucagccagggagugcgagaaaaauauccugugagaucugcggcgacgag	ctg_0147:77612..77688:+
ctg_0353_9568	12.8		-	44	43	0	1	no	-	-	-	-	uucugcgugauugaagcuauauc	guacucucgauuacuuccag	uucugcgugauugaagcuauaucugggcaaagcuuuguacucucgauuacuuccag	ctg_0353:180388..180444:+
ctg_0330_9203	12.6		-	43	16	0	27	no	-	-	-	-	gacgagagaauugagagcuuggaga	gccaggcugaaauugcugguuugaaguc	gccaggcugaaauugcugguuugaagucggaguuagcgaagcagcaggaugaaauugaugauaaagacgagagaauugagagcuuggaga	ctg_0330:1416..1506:+
ctg_0069_2492	12.6		-	43	16	0	27	no	-	-	-	-	gacgagagaauugagagcuuggaga	gccaggcugaaauugcugguuugaaguc	gccaggcugaaauugcugguuugaagucggaguuagcgaagcagcaggaugaaauugaugauaaagacgagagaauugagagcuuggaga	ctg_0069:14841..14931:-
ctg_0122_4391	12.3		-	22	20	0	2	yes	-	-	-	-	augacuaucaucccugucauc	acgucagggaugguaggaauga	acgucagggaugguaggaaugaugauguuuaugacuaucaucccugucauc	ctg_0122:299111..299162:+
ctg_0112_3999	11.5		-	18	15	0	3	yes	-	-	-	-	auucgaccgcguuuauucugcg	cagaauagacauggucgaauuu	cagaauagacauggucgaauuuacuauuuguaaauucgaccgcguuuauucugcg	ctg_0112:82636..82691:+
ctg_0386_10282	10		-	15	12	0	3	yes	-	-	-	-	uuggaggugcagaagcacuaca	uagugcuucugcaccuccaaca	uagugcuucugcaccuccaacagagauggagcucuuguuggaggugcagaagcacuaca	ctg_0386:24449..24508:-
ctg_0386_10275	9.9		-	15	12	0	3	yes	-	-	-	-	uuggaggugcagaagcacuaca	uagugcuucugcaccuccaaca	uagugcuucugcaccuccaacaagagcuccaucucuguuggaggugcagaagcacuaca	ctg_0386:24451..24510:+
ctg_0806_16739	8.4		-	14	10	0	4	yes	-	-	-	-	uuauuaagaaucuuauaaga	uuauaagaucuuaauaagauu	uuauuaagaaucuuauaagaucuuguaugaaucuuaacaagaaucauucuguuauaagaucuuaauaagauu	ctg_0806:5633..5705:+
ctg_0222_7063	7.6		-	11	9	0	2	yes	-	-	-	-	acccgcaguacccaacaucucc	agaugauaguuacugcggucc	acccgcaguacccaacaucucccuuuccuaacggagaugauaguuacugcggucc	ctg_0222:214474..214529:-
ctg_1856_26323	4.9		-	11	10	0	1	yes	-	-	-	-	uuuucguuguguguuacguuua	cacguuacacuucaauugaaaac	cacguuacacuucaauugaaaacauuauguuuuucguuguguguuacguuua	ctg_1856:38707..38759:+
ctg_0059_2146	4.7		-	8	7	0	1	yes	-	-	-	-	ucuaugcccuuguuguugcuaag	uaguaacaaccaggaaauagaga	ucuaugcccuuguuguugcuaaggcauuuuccuuaguaacaaccaggaaauagaga	ctg_0059:78917..78973:+
ctg_1582_24052	3		-	12	12	0	0	yes	-	-	-	-	uggaugcgcgaaaaauugguc	ccaaucucauuuuuagcgcgccaag	uggaugcgcgaaaaauuggucuggggucucuuacucgccccagaccaaucucauuuuuagcgcgccaag	ctg_1582:57212..57281:+
ctg_0115_4067	2.7		-	946	946	0	0	yes	-	-	-	-	gacgguggccauggaggg	cuggaggguggccauggaggg	gacgguggccauggagggcgaccuucccaauagugggugaccauggagggugacccuggaggguggccauggaggg	ctg_0115:90650..90726:-
ctg_0615_14150	2.6		-	37	37	0	0	yes	-	-	-	-	uucccagguucuuuggaguac	acucuaaagagcuaggggaaua	acucuaaagagcuaggggaauacaaucugguauucccagguucuuuggaguac	ctg_0615:156286..156339:-
ctg_0910_17738	2.5		-	77	77	0	0	yes	-	-	-	-	gacccggguucgguuccc	gauucgaaccuggguuua	gacccggguucgguucccgacaaaggcacuaggguuuuucucuucugcuugaguugugauucgaaccuggguuua	ctg_0910:71835..71910:+
ctg_0091_3228	2.5		-	30	18	0	12	yes	-	-	-	-	agugaaacgaacgaucacgga	uccguaaucguucguuuaacuuc	uccguaaucguucguuuaacuucggagaggaagugaaacgaacgaucacgga	ctg_0091:265565..265617:+
ctg_1510_23522	2.5		-	374	374	0	0	yes	-	-	-	-	gugaucgucgcugacgcguc	aacgucagacgaucgggg	gugaucgucgcugacgcgucaaaaaacgucagacgaucgggg	ctg_1510:24085..24127:+
ctg_0615_14148	2.5		-	37	37	0	0	yes	-	-	-	-	uucccagguucuuuggaguac	acucuaaagagcuaggggaaua	acucuaaagagcuaggggaauacaaucugguauucccagguucuuuggaguac	ctg_0615:156085..156138:-
ctg_0992_18735	2.4		-	22	20	0	2	yes	-	-	-	-	gaaaucccgcuucuguugca	ugcaacagaagcggaauuuu	ugcaacagaagcggaauuuuguauuuaacgaaaucccgcuucuguugca	ctg_0992:70151..70200:+
ctg_0476_11761	2.4		-	48	47	0	1	yes	-	-	-	-	ucuacguugcuuggggccgaagucg	cccgggcccgggcgacga	ucuacguugcuuggggccgaagucgggggguuuuggguucccaaaccaacaaaagcuggaugaccuggcucccgggcccgggcgacga	ctg_0476:157622..157710:-
ctg_3897_35909	2.4		-	1621	1620	0	1	yes	-	-	-	-	cugguggauuggcccagcu	aggccaauucagcaggcaa	cugguggauuggcccagcuauggccgcgaggccaauucagcaggcaa	ctg_3897:9750..9797:-
ctg_0852_17287	2.3		-	143	143	0	0	yes	-	-	-	-	gcuuuucacaauggcaaacuugu	aagaaugccauuggaaaagcua	gcuuuucacaauggcaaacuugucagcaagccaagaaugccauuggaaaagcua	ctg_0852:77800..77854:-
ctg_3985_36254	2.3		-	143	143	0	0	yes	-	-	-	-	gcuuuucacaauggcaaacuugu	aagaaugccauuggaaaagcua	gcuuuucacaauggcaaacuugucagcaagccaagaaugccauuggaaaagcua	ctg_3985:10677..10731:+
ctg_0148_5074	2.2		-	18	17	0	1	yes	-	-	-	-	uuuuguauacaucuagguau	uagcaauaauguauacaaaaug	uuuuguauacaucuagguaucgaugcacaauguguagcaauaauguauacaaaaug	ctg_0148:232275..232331:+
ctg_0231_7318	2.2		-	33	33	0	0	yes	-	-	-	-	uagaagcaggcguccaagcuug	agcuugaucaucugcuugugau	agcuugaucaucugcuugugaucauuacgaauuagaagcaggcguccaagcuug	ctg_0231:191745..191799:-
ctg_0179_5948	2.2		-	18	17	0	1	yes	-	-	-	-	uuuuguauacaucuagguau	uagcaauaauguauacaaaaug	uuuuguauacaucuagguaucgaugcacaauguguagcaauaauguauacaaaaug	ctg_0179:226551..226607:+
ctg_1292_21608	2.2		-	48	48	0	0	yes	-	-	-	-	cauuacagcagcgccagcguuggu	caaugucuucuggcgccgcugguuaagg	caaugucuucuggcgccgcugguuaagggaauaccucccagcauuacagcagcgccagcguuggu	ctg_1292:67289..67354:-
ctg_6024_38968	2.2		-	1615	1615	0	0	yes	-	-	-	-	aauacuucaaaaucucauugg	aaucagauuuuaaaguauuau	aaucagauuuuaaaguauuauuguaacaagaauacuucaaaaucucauugg	ctg_6024:1502..1553:-
ctg_3563_34941	2.1		-	18	17	0	1	yes	-	-	-	-	uuuuguauacaucuagguau	uagcaauaauguauacaaaaug	uuuuguauacaucuagguaucgaugcacaaguguagcaauaauguauacaaaaug	ctg_3563:18631..18686:-
ctg_0386_10280	2.1		-	10	10	0	0	yes	-	-	-	-	ugcggucuggugaaguguagag	cuacucuucaccagaccucaca	cuacucuucaccagaccucacauuggaugugcggucuggugaaguguagag	ctg_0386:11844..11895:-
ctg_0121_4322	2.1		-	21	12	9	0	yes	-	-	-	-	cgagagaucaggggauggcg	caacaucgccacagucacuuagcc	cgagagaucaggggauggcgcuaggaaauuuccgcacgcaauugcugcuggaaguguuacagcgcaacaucgccacagucacuuagcc	ctg_0121:351679..351767:+
ctg_4885_37850	2		-	17	8	0	9	no	-	-	-	-	uuguguuugaaagcgauuagu	uguuucuuuuaaacacaaagg	uuguguuugaaagcgauuaguuuuaacuguuucuuuuaaacacaaagg	ctg_4885:2468..2516:-
ctg_5090_38106	2		-	21	21	0	0	yes	-	-	-	-	aaguuuccgauucaugaggguga	gcccucaugaaauacggggacgugg	gcccucaugaaauacggggacguggugcaggacuuggcugcuggggggcuggguuuagaugaaaguuuccgauucaugaggguga	ctg_5090:2557..2642:-
ctg_0409_10713	2		-	20	20	0	0	yes	-	-	-	-	acucguuccguucggcaugaccga	gguucguaccaaccgggauggcagg	gguucguaccaaccgggauggcaggacaaccucugaagcuugaccacucguuccguucggcaugaccga	ctg_0409:139057..139126:+
ctg_6024_38965	2		-	25446	25446	0	0	yes	-	-	-	-	uaauacuucaaaaucucauugg	aaugauauuuuugaaguauucuu	aaugauauuuuugaaguauucuugucacaauaauacuucaaaaucucauugg	ctg_6024:2082..2134:+
ctg_1307_21774	2		-	220	220	0	0	yes	-	-	-	-	caugcuacaaugaggacaugaagg	uuuaugucuucagaggagacauguu	caugcuacaaugaggacaugaaggcaaaauauagggaaguccuuaccaaugccuuuaugucuucagaggagacauguu	ctg_1307:53755..53833:+
ctg_2632_31476	1.9		-	18	17	0	1	yes	-	-	-	-	uuuuguauacaucuagguau	uagcaauaauguauacaaaaug	uuuuguauacaucuagguaucgaugcacaauguguagcaauaauguauacaaaaug	ctg_2632:10743..10799:+
ctg_0840_17180	1.9		-	82	82	0	0	yes	-	-	-	-	aucccggucaggccccca	ggcugccuguggcgauug	ggcugccuguggcgauuguaaaggaucccggucaggccccca	ctg_0840:130996..131038:-
ctg_2574_31064	1.9		-	148	137	11	0	yes	-	-	-	-	agagccaucacccaaacuugugcg	ccaaguggggacaggaucuac	agagccaucacccaaacuugugcgucggcuuccugaucagccucggcuggucagacaaaacgccaaguggggacaggaucuac	ctg_2574:33066..33149:+
ctg_0474_11714	1.9		-	287	287	0	0	yes	-	-	-	-	uccaauguggcaucuagugggu	ccgcuagcucugccgccauggugc	uccaauguggcaucuaguggguuggcccccgcuagcucugccgccauggugc	ctg_0474:33201..33253:+
ctg_0223_7082	1.9		-	17477	17477	0	0	yes	-	-	-	-	ucauugcuucuuuguacucacgu	gugauuacgagaagugaugguu	ucauugcuucuuuguacucacguuugauacgugauuacgagaagugaugguu	ctg_0223:267852..267904:+
ctg_0315_9032	1.8		-	263	258	5	0	yes	-	-	-	-	agcugaaauaagaauguugaugc	aucgacaaccuuaagugu	aucgacaaccuuaagugugauacuggccugcaguccgcagcugaaauaagaauguugaugc	ctg_0315:239430..239491:-
ctg_1641_24590	1.8		-	58	58	0	0	yes	-	-	-	-	guccucuagugcaguucauuguca	gcaagugguaugcaccuggagguacau	guccucuagugcaguucauugucauguguuuuguuauggcaagugguaugcaccuggagguacau	ctg_1641:69812..69877:+
ctg_6024_38969	1.7		-	46	46	0	0	yes	-	-	-	-	aaugagauuuugaaguauuauu	gaauacuucaaaaauaucauugg	aaugagauuuugaaguauuauugugacaagaauacuucaaaaauaucauugg	ctg_6024:2080..2132:-
ctg_0274_8548	1.7		-	120	120	0	0	yes	-	-	-	-	gacccggguucguuuccc	gauucagaccuagguaau	gacccggguucguuucccgacaaggguagauagggauuuuuuuuccuucugcuugaguugugauucagaccuagguaau	ctg_0274:191705..191784:+
ctg_0772_16427	1.6		-	21	21	0	0	yes	-	-	-	-	ugaccaaugagagcgaauguuu	acguucguucugguuggugcagu	acguucguucugguuggugcaguuucaaucauugaccaaugagagcgaauguuu	ctg_0772:136187..136241:+
ctg_0126_4462	1.6		-	1615	1615	0	0	yes	-	-	-	-	aauacuucaaaaucucauugg	aaucagauuuuaaaguauugu	aaucagauuuuaaaguauuguuguaacaagaauacuucaaaaucucauugg	ctg_0126:212949..213000:-
ctg_0703_15327	1.6		-	2976	2954	22	0	yes	-	-	-	-	uucccggccagugcacca	guguauggccgguucug	guguauggccgguucuggcacaccucauacauuccauggacuggggaccagauuucccggccagugcacca	ctg_0703:87429..87500:+
ctg_0386_10279	1.6		-	10	10	0	0	yes	-	-	-	-	ugcggucuggugaaguguagag	cuacacuccaccagaccuuuca	ugcggucuggugaaguguagagggugguucgcgaaucaccaccuacacuccaccagaccuuuca	ctg_0386:11802..11866:-
ctg_1253_21213	1.6		-	208	208	0	0	yes	-	-	-	-	ucccaugagugcacuguu	gugugcacucguggcaga	ucccaugagugcacuguuugucgcuuugaguacuuuacuauugcucagggcagugugcacucguggcaga	ctg_1253:63751..63821:-
ctg_1051_19266	1.5		-	77	77	0	0	yes	-	-	-	-	uaaucgaaccaucuaguc	cuagaaggccaagucgguagu	cuagaaggccaagucgguaguugaugguaacaacuaacucuugccaccugcuaaucgaaccaucuaguc	ctg_1051:6168..6237:-
ctg_1144_20178	1.5		-	105	51	0	54	yes	-	-	-	-	uucaugcuaugguacauagg	uacauagguucaugcuacgg	uacauagguucaugcuacgguacaugguucaugcuaugguacauagg	ctg_1144:94702..94749:-
ctg_1132_20061	1.5		-	19	19	0	0	yes	-	-	-	-	ucuucuuugauggagaucagcuca	agaaaggacuccaacauccuagaua	agaaaggacuccaacauccuagauauuaucuucuuugauggagaucagcuca	ctg_1132:6058..6110:+
ctg_0126_4463	1.5		-	48	46	0	2	yes	-	-	-	-	aaugagauuuugaaguauuauu	aauacuucaaaauaucauuag	aaugagauuuugaaguauuauugugacaagaauacuucaaaauaucauuag	ctg_0126:213542..213593:-
ctg_0921_17855	1.5		-	58464	58276	0	188	yes	-	-	-	-	uuuccgcacuguugacaaucau	uuuucaacacuguggugaau	uuuccgcacuguugacaaucauguaauaugauuuucaacacuguggugaau	ctg_0921:22799..22850:-
ctg_0414_10794	1.4		-	92	83	0	9	yes	-	-	-	-	uugguaguucggcggccuuc	ucgucggacuuccagcccac	uugguaguucggcggccuuccaauggucgucggacuuccagcccac	ctg_0414:68902..68948:+
ctg_3090_33454	1.4		-	20128	3813	16315	0	yes	-	-	-	-	aauaacaggucugugaugcc	ugucaacaguauuuc	aauaacaggucugugaugccuuuagauguucugggccgcacgcgcgcuacacugacggugucaacaguauuuc	ctg_3090:9775..9848:+
ctg_3090_33431	1.3		-	212	118	15	79	yes	-	-	-	-	aaucgucgugcuggggaaa	ccuacacugacgguguca	ccuacacugacggugucaacagucccuuugccggaaggcgugggaaacuuuuugaaaaaucgucgugcuggggaaa	ctg_3090:1708..1784:+
ctg_0295_8807	1.3		-	60	58	0	2	yes	-	-	-	-	guccucuagugcaguucauuguca	auaagcaccuggagguacau	guccucuagugcaguucauugucauguguuuuguuaugacaagugguauaagcaccuggagguacau	ctg_0295:253507..253574:-
ctg_0266_8273	1.3		-	65	65	0	0	yes	-	-	-	-	gccuccguggccuaaugg	agucagcaauggagcaa	agucagcaauggagcaaccuuaaaauuuuugcccuaaaaugccuagcuugccuccguggccuaaugg	ctg_0266:186693..186760:+
ctg_0921_17851	1.3		-	58319	58319	0	0	yes	-	-	-	-	uuuccgcacuguugacaaucau	gauuuucugcagugugguauau	uuuccgcacuguugacaaucauguaauaugauuuucugcagugugguauau	ctg_0921:22097..22148:-
ctg_0349_9460	1.2		-	11	11	0	0	yes	-	-	-	-	auguuucuuccgaucggcaggua	caugcuaauuggaggaaacagac	auguuucuuccgaucggcagguagcuuauauacaugcuaauuggaggaaacagac	ctg_0349:155247..155302:+
ctg_2629_31456	1.1		-	57	57	0	0	yes	-	-	-	-	ccauuuuuggaggguuuu	aauuuucagaaauauguca	ccauuuuuggaggguuuuuaccauuuuuucaauguuuuguauaaauuuucagaaauauguca	ctg_2629:16340..16402:+
ctg_0010_448	1.1		-	446	442	0	4	yes	-	-	-	-	cgauguuugacgaggagacgcaauu	ucuucgaaucgaaaucgaau	ucuucgaaucgaaaucgaaucgauguuugacgaggagacgcaauu	ctg_0010:286544..286589:-
ctg_0014_714	1.1		-	841	771	70	0	yes	-	-	-	-	cugauguuaaugcuacugaucagu	ugaucaguuugacauaagau	ugaucaguuugacauaagauuggaagaacguuguugaugcuucagcugauguuaaugcuacugaucagu	ctg_0014:492472..492541:-
ctg_4792_37645	1.1		-	38	38	0	0	yes	-	-	-	-	caacugcucaucgccuugauaacua	ccaaucggggccgggcccauuggg	caacugcucaucgccuugauaacuaaacaugacccggcacaaaaucccguggccaaucggggccgggcccauuggg	ctg_4792:1..77:-
ctg_0112_4006	1		-	70	58	5	7	yes	-	-	-	-	uggacaugaugacguuaagagac	gucucuucaucucugaucc	uggacaugaugacguuaagagacggcggacugacugugcuuuuagcacuuuucauguugauugucucuucaucucugaucc	ctg_0112:332268..332349:+
ctg_1299_21675	0.9		-	133	133	0	0	yes	-	-	-	-	ucaaggaaugcugccagaucaucu	augacucagcuuccugggug	ucaaggaaugcugccagaucaucuugcuuuaucccucuccugaucuuaaugucaaguuuaagcugagcccaagaugacucagcuuccugggug	ctg_1299:46237..46330:-
ctg_0506_12224	0.8		-	17	17	0	0	yes	-	-	-	-	uccugauacaaugaauguacacgg	augugcuguucuaauuguaauagguau	augugcuguucuaauuguaauagguaugacggauuucaaguuccugauacaaugaauguacacgg	ctg_0506:110775..110840:-
ctg_0944_18105	0.6		-	14	14	0	0	yes	-	-	-	-	ucgccgcgcuagaaccucc	agguucuagcaacguggcucuc	agguucuagcaacguggcucucucgaauucgccgcgcuagaaccucc	ctg_0944:56247..56294:+
ctg_0184_6062	0.6		-	2449	2448	0	1	yes	-	-	-	-	auccugcucgcaacgcca	ugguaaugguucuugggauggcuc	auccugcucgcaacgccaaaugugaccgaugguaaugguucuugggauggcuc	ctg_0184:137343..137396:+
ctg_3601_35077	0.6		-	90	90	0	0	yes	-	-	-	-	uugaagacaaugggcaaucagauga	cgcugagucaugucaucagcc	cgcugagucaugucaucagcccggggaacaagguugaagacaaugggcaaucagauga	ctg_3601:3608..3666:+
ctg_0077_2881	0.5		-	155	155	0	0	yes	-	-	-	-	agaagaucaagucgcucagcuug	ugcugagcuuuggucagccag	agaagaucaagucgcucagcuugaagaaagugcugagcuuuggucagccag	ctg_0077:339653..339704:-
ctg_3805_35629	0.5		-	32	32	0	0	yes	-	-	-	-	caagggaagaaaauaucgg	gaaauuuucuucccucagc	gaaauuuucuucccucagcaaauaccaucgaugccaagggaagaaaauaucgg	ctg_3805:17396..17449:+
ctg_1670_24775	0.4		-	2955	2954	1	0	yes	-	-	-	-	uucccggccagugcacca	uaguauggccgguucug	uaguauggccgguucuggcacaccucauacauuccauggacuggagaccagauuucccggccagugcacca	ctg_1670:19923..19994:+
ctg_1292_21589	0.2		-	21	21	0	0	yes	-	-	-	-	ugaccaaugagagcgaauguuu	acgaucguucugauuggugcagu	acgaucguucugauuggugcaguuucaaucguugaccaaugagagcgaauguuu	ctg_1292:86397..86451:+
ctg_0383_10262	0.2		-	9	9	0	0	yes	-	-	-	-	auuaaugauuuguuuuggugaa	caccaaaacaaaucaugaauuu	caccaaaacaaaucaugaauuuuaaaaaauuaaugauuuguuuuggugaa	ctg_0383:174376..174426:-
ctg_0269_8324	0		-	8	8	0	0	yes	-	-	-	-	aagcuacuuaaagacuugcucua	gaggcagugcuuuuggggcagga	gaggcagugcuuuuggggcaggaucgugaggcuaggaaacgugucacgauccaaaagcuacuuaaagacuugcucua	ctg_0269:171592..171669:-
ctg_0272_8347	0		-	9	8	0	1	no	-	-	-	-	gugauacuuaagucggguaaugc	caugacuggacuucucaccgaguua	gugauacuuaagucggguaaugccucgcuagauagcaugacuggacuucucaccgaguua	ctg_0272:6095..6155:-
ctg_1179_20381	0		-	8	8	0	0	yes	-	-	-	-	aagcuacuuaaagacuugcucua	gaggcagugcuuuuggggcagga	gaggcagugcuuuuggggcaggaucgugaggcucggaaacgugucacgauccaaaagcuacuuaaagacuugcucua	ctg_1179:7889..7966:+
